# Supplementary material for: Essential Roles of the Histone Demethylase KDM4C in Renal Development and Acute Kidney Injury
Source: Int J Mol Sci. 2022 Aug 18;23(16):9318. doi: 10.3390/ijms23169318 (PMC9409075; doi:10.3390/ijms23169318)
Supplement: Supplementary file 1 [file ijms-23-09318-s001.zip]

Archive with 1 entries (1 files):
- ijms-1843780-supplementary.pdf
